# Supplementary material for: High capacity silicon anodes enabled by MXene viscous aqueous ink
Source: Nat Commun. 2019 Feb 20;10:849. doi: 10.1038/s41467-019-08383-y (PMC6382913; doi:10.1038/s41467-019-08383-y)
Supplement: Supplementary file 2 — Source Data [file 41467_2019_8383_MOESM2_ESM.xlsx]

## Sheet: Figure 1d
Figure 1d	MX-C			MX-N
	X-axis	Y-axis		X-axis	Y-axis
	Flake length (um)	Counts		Flake length (um)	Counts
	0.5	6		0.5	2
	1	12		1.5	24
	1.5	30		2.5	40
	2	42		3.5	34
	2.5	28		4.5	16
	3	12		5.5	8
	3.5	7		6.5	4

## Sheet: Figure 1e
Figure 1e	MX-C			MX-N			PAA-CB-water
	X-axis	Y-axis		X-axis	Y-axis		X-axis	Y-axis
	Shear rate (s-1)	Viscosity (Pa*s)		Shear rate (s-1)	Viscosity (Pa*s)		Shear rate (s-1)	Viscosity (Pa*s)
	5	1.37	d	5	0.0969		5	0.011
	6.19	1.15		6.19	0.09		6.3	0.0101
	7.67	0.98		7.67	0.0823		7.93	0.00844
	9.5	0.832		9.5	0.0741		9.98	0.00692
	11.8	0.708		11.8	0.068		12.6	0.0064
	14.6	0.603		14.6	0.0627		15.8	0.0057
	18.1	0.514		18.1	0.0579		19.9	0.00479
	22.4	0.439		22.4	0.053		25.1	0.00458
	27.7	0.376		27.7	0.0489		31.6	0.00387
	34.3	0.323		34.3	0.0453		39.8	0.00344
	42.5	0.278		42.5	0.042		50.1	0.00315
	52.6	0.24		52.6	0.0392		63.1	0.0031
	65.2	0.208		65.2	0.0366		79.4	0.00289
	80.7	0.181		80.7	0.0343		100	0.00278
	100	0.159		100	0.032

## Sheet: Figure 1f
Figure 1f	MX-C				MX-N				PAA-CB-water
	X-axis	Y-axis 1	Y-axis 2		X-axis	Y-axis 1	Y-axis 2		X-axis	Y-axis 1	Y-axis 2
	Strain	Storage Modulus	Loss Modulus		Strain	Storage Modulus	Loss Modulus		Strain	Storage Modulus	Loss Modulus
	[%]	[Pa]	[Pa]		[%]	[Pa]	[Pa]		[%]	[Pa]	[Pa]
	0.1	34	18.5		0.1	1.67	0.621		0.1	0.158	0.0341
	0.126	31.7	16.5		0.126	1.68	0.575		0.126	0.127	0.0425
	0.158	30.7	15.8		0.158	1.67	0.566		0.159	0.128	0.0513
	0.2	28.5	14.6		0.2	1.63	0.569		0.2	0.127	0.0523
	0.251	26.6	13.3		0.251	1.61	0.53		0.251	0.124	0.0436
	0.316	25.3	12.1		0.316	1.57	0.531		0.316	0.128	0.0462
	0.398	23.8	11.1		0.398	1.52	0.516		0.398	0.126	0.0504
	0.501	22.4	10.1		0.501	1.49	0.499		0.501	0.121	0.0471
	0.631	21.1	9.14		0.631	1.45	0.497		0.631	0.12	0.0484
	0.794	20	8.32		0.794	1.4	0.486		0.794	0.109	0.0486
	0.999	18.9	7.59		1	1.35	0.477		1	0.101	0.0482
	1.26	17.9	6.89		1.26	1.3	0.467		1.26	0.0819	0.0488
	1.58	16.9	6.34		1.58	1.25	0.46		1.58	0.0604	0.049
	1.99	16	5.83		2	1.19	0.453		2	0.038	0.0495
	2.51	15.1	5.4		2.51	1.1	0.45		2.51	0.0255	0.0493
	3.16	14.1	5.03		3.16	1.01	0.446		3.16	0.0302	0.0484
	3.98	13.2	4.72		3.98	0.923	0.446		3.98	0.0406	0.0471
	5.01	12.2	4.46		5.01	0.845	0.447		5.01	0.0319	0.0466
	6.3	11.3	4.22		6.31	0.774	0.451		6.31	0.0284	0.046
	7.93	10.3	4		7.94	0.695	0.458		7.94	0.0268	0.045
	9.99	9.4	3.8		10	0.609	0.464		10	0.0195	0.0442
	12.6	8.48	3.62		12.6	0.537	0.465		12.6	0.0139	0.0434
	15.8	7.62	3.45		15.8	0.471	0.463		15.8	0.0123	0.0427
	19.9	6.81	3.29		20	0.412	0.458		20	0.0134	0.0422
	25.1	6.08	3.16		25.1	0.356	0.449		25.1	0.0133	0.0417
	31.6	5.45	3.09		31.6	0.307	0.436		31.6	0.0122	0.0416
	39.7	4.95	3.1		39.8	0.263	0.421		39.8	0.00832	0.0414
	50	4.61	3.27		50.1	0.224	0.405		50.1	0.00717	0.0412
	63	4.34	3.63		63.1	0.195	0.389		63.1	0.00502	0.0404
	79.3	3.97	3.98		79.4	0.172	0.376		79.4	0.00331	0.0397
	99.8	3.46	4.19		100	0.15	0.368
	126	2.85	4.21
	158	2.24	4.05
	199	1.69	3.78
	251	1.23	3.52
	316	0.849	3.26
	397	0.566	2.91
	500	0.371	2.52

## Sheet: Figure 3a
Figure 3a	X-axis	Y-axis	Y error
	Samples	Conductivity
		S/m
	nSi/MX-C	3448	193.45
	nSi/MX-N	335.3	25.42
	nSi/PAA/CB	2.943	0.92844
	nSi/CMC/CB	2.5	0.4588
	nSi/PEDOT:PSS	1909.2	--
	nSi	0.000434782	8e-05
	Gr-Si/MX-C	5332.96	264.055
	Gr-Si/PAA/CB	20.92	4.77112
	Gr-Si	0.3295	0.087

## Sheet: Figure 3b
Figure 3b	Gr-Si/MX-C	1st bend		nSi/MX-C	1st bend
	X-axis	Y-axis		X-axis	Y-axis
	Bending degree	Conductivity		Bending degree	Conductivity
		S/m			S/m
	0	55.401		0	34
	30	55.7608		30	33.66
	60	56.1252		60	33.32
	90	55.0459		90	33.32
	120	55.0343		120	32.64
	150	55.0497		150	31.96
		1st release			1st release
	120	54.0073		120	32.64
	90	54.1776		90	32.776
	60	53.3364		60	32.844
	30	52.0433		30	33.32
	0	50.0709		0	33.66
		2nd bend			2nd bend
	30	53.3364		30	33.32
	60	53.5025		60	33.524
	90	53.3364		90	32.98
	120	53.3364		120	32.64
	150	53.0071		150	31.96
		2nd release			2nd release
	120	51.4201		120	31.96
	90	52.2015		90	33.116
	60	52.3607		60	33.32
	30	50.8116		30	33.456
	0	49.2101		0	33.524

## Sheet: Figure 3c
Figure 3c	X-axis	Y-axis		X-axis	Y-axis		X-axis	Y-axis		X-axis	Y-axis		X-axis	Y-axis		X-axis	Y-axis
	Strain (%)	Stress (Mpa)		Strain (%)	Stress (Mpa)		Strain (%)	Stress (Mpa)		Strain (%)	Stress (Mpa)		Strain (%)	Stress (Mpa)		Strain (%)	Stress (Mpa)
		MX-C			Gr-Si/MX-C			nSi/MX-C			MX-N			nSi/MX-N			nSi/PAA/CB
	0	0		-1e-06	0		-1.32452e-06	-4.72902e-06		0	0		0	0		0	0
	0.02266	0.316		0.03567	0.01833		0.02719	0.03425		0.02266	1.13816		0.04531	0.02931		0.02719	0.00448
	0.06344	1.12635		0.06895	0.02211		0.04984	0.07536		0.05438	2.08467		0.08609	0.06891		0.04984	0.01032
	0.09516	1.59253		0.10462	0.04033		0.07703	0.12275		0.0861	2.76131		0.12688	0.15831		0.12234	0.0144
	0.12235	2.14945		0.14266	0.06079		0.10875	0.17984		0.12235	3.60222		0.14953	0.19419		0.12234	0.0144
	0.14954	2.80962		0.17595	0.06855		0.14047	0.2495		0.15406	4.49789		0.21297	0.24212		0.14953	0.01849
	0.19032	3.47291		0.19893	0.08968		0.17672	0.32029		0.19031	5.31533		0.26735	0.27006		0.15859	0.0181
	0.2311	4.11744		0.21162	0.09542		0.21297	0.39566		0.22657	6.29313		0.31719	0.29261		0.19938	0.02083
	0.27642	4.74944		0.24887	0.11164		0.23563	0.4733		0.27641	8.22527		0.34891	0.32427		0.24016	0.02161
	0.3172	5.27508		0.28612	0.13278		0.25829	0.55609		0.32625	9.20307		0.37156	0.36966		0.26281	0.02569
	0.3172	5.27508		0.3202	0.15879		0.29454	0.64801		0.37157	10.2122		0.39422	0.40975		0.31719	0.03017
	0.34892	5.73187		0.35507	0.17539		0.32173	0.78047		0.41235	11.1039		0.42594	0.45258		0.34891	0.03231
	0.37158	6.15113		0.39153	0.20571		0.36251	0.92834		0.43953	11.8862		0.46672	0.54943		0.38969	0.03757
	0.39876	6.54222		0.40183	0.21741		0.42595	1.0785		0.46672	12.4924		0.49391	0.60158		0.43047	0.03737
	0.43048	6.87074		0.42561	0.22745		0.48033	1.21838		0.49391	13.216		0.53469	0.69284		0.45766	0.03465
	0.45767	7.18362		0.46286	0.25537		0.50751	1.3457		0.52563	13.7635		0.56641	0.72637		0.50297	0.0401
	0.49392	7.39011		0.49853	0.28678		0.5483	1.53583					0.59813	0.80832		0.53469	0.04088
	0.52564	7.56219		0.53499	0.30806		0.58002	1.61975					0.59813	0.80832		0.57547	0.04088
	0.5483	7.71237		0.56907	0.33527		0.61174	1.7191								0.60719	0.04243
	0.57096	7.86881		0.60315	0.34996		0.63892	1.82586
	0.60721	8.01273		0.60632	0.3584		0.66611	1.93948
	0.64799	8.16917		0.64198	0.37376		0.7069	1.97945
				0.67527	0.40633
				0.71252	0.42237
				0.74977	0.44422
				0.78544	0.47034
				0.80446	0.47124
				0.81873	0.4778
				0.85598	0.50523
				0.89323	0.5209
				0.92572	0.52907
				0.96139	0.5493
				0.99864	0.54668
				1.00577	0.5529

## Sheet: Figure 3d
Figure 3d		UTS	UTS Error	Young's Modulus	Y error	Strain at Break	Strain Error	T	T Error
		MPa	MPa	GPa	GPa	%	%	kJ/m3	kJ/m3
	MX-C	12.1	8.78	1.59	1.18	0.6	0.096	32	12.8
	Gr-Si/MX-C	0.566	0.207	0.057	0.0234	1.1	0.3	2.83	0.4
	n-Si/MX-C	2.52	0.222	0.3	0.0582	0.71	0.068	6.4	2.56
	MX-N	10.13	2.38	2.13	0.67	0.5	0.1	38.6	5.78
	n-Si/MX-N	0.638	0.258	0.235	0.126	0.55	0.1	2	0.3
	nSi/CB/LiPAA	0.0428	0.0283	0.00761	0.00454	0.60719	0.08	0.161	0.0322

## Sheet: Figure 4a
Figure 4a	X-axis	Y-axis	Y-axis	Y-axis	Y-axis	Y-axis
	Cycle	C/Msi (mAh/g)	C/Msi (mAh/g)	C/Msi (mAh/g)	C/Msi (mAh/g)	C/Msi (mAh/g)
		0.05	0.1	0.2	0.3	40% nSi/MX-C
	1	3200.06	3034	3143.12	3014.44	2897.22
	2	1915.96	2445.11	2765.13	3019.72	2958.07
	3	1654.29	2232.09	2231.54	3008.74	2982.14
	4	1360.92	1690.32	2053.54	2896.44	2810.75
	5	1278.13	1517.62	2038.33	2875.75	2776.17
	6	1216.78	1505.11	2038.42	2868.53	2778.82
	7	1060.27	1423.07	1963.71	2761	2613.66
	8	1028.08	1368.65	1933.39	2715.84	2578.32
	9	978.262	1316.79	1876.46	2640.17	2593.59
	10	791.049	1058.86	1787.01	2507.89	2403.76
	11	757.547	1009.79	1695.74	2381.64	2310.86
	12	703.702	969.112	1607.69	2261.93	2246.16
	13	528.219	702.045	1554.54	2180.52	2085.12
	14	469.201	658.874	1514.1	2122.71	2042.84
	15	437.135	620.806	1433.89	2014.69	2029.57
	16	145.98	111.227	1282.75	1761.64	1755.1
	17	138.303	74.403	1180.06	1682.9	1667.83
	18	124.208	63.3713	1096.74	1620.79	1565.05
	19	64.6863	29.537	835.3	1373.58	1329.19
	20	64.7886	56.7975	672.591	1318.59	1288.77
	21	62.0415	56.2641	574.741	1319.31	1244.61
	22	1140.94	2162.97	2356.57	2972.76	2900.16
	23	1062.34	2080.09	2325.09	2999.96	2880.26
	24	1004.95	2015.2	2305.96	2999.03	2893.14
	25	987.051	1992.72	2283.91	2966.35	2858.3
	26	931.851	1958.28	2267.01	2945.64	2858.3
	27	921.063	1919.47	2251.13	2856.64	2836.42
	28	881.896	1862.1	2240.04	2929.35	2790.89
	29	871.257	1813.74	2230.7	2923.95	2797.61
	30	843.451	1827.75	2208.87	2916.65	2797.28

## Sheet: Figure 4b
Figure 4b	X-axis	Y-axis		X-axis	Y-axis		X-axis	Y-axis		X-axis	Y-axis		X-axis	Y-axis		X-axis	Y-axis
	C/Msi (mAh/g)	Potential (V vs Li/Li+)		C/Msi (mAh/g)	Potential (V vs Li/Li+)		C/Msi (mAh/g)	Potential (V vs Li/Li+)		C/Msi (mAh/g)	Potential (V vs Li/Li+)		C/Msi (mAh/g)	Potential (V vs Li/Li+)		C/Msi (mAh/g)	Potential (V vs Li/Li+)
		0.2 A/g			0.5 A/g			1 A/g			2 A/g			5 A/g			10 A/g
	9.03676e-06	0.02294		9.22671e-05	0.01448		4.07162e-05	0.04061		0.000193863	0.02621		0.000153369	0.06544		0.000154427	0.15308
	55.6776	0.15001		53.9493	0.13272		52.419	0.17464		52.0458	0.17298		49.2617	0.2428		34.2934	0.36357
	111.356	0.18098		107.899	0.16913		104.887	0.1961		104.092	0.21596		98.5404	0.28443		68.6446	0.39797
	167.034	0.1984		161.848	0.19329		157.355	0.21039		156.138	0.24094		147.819	0.31127		102.996	0.42361
	222.713	0.211		215.798	0.21095		209.823	0.22113		208.184	0.25775		197.098	0.33016		137.347	0.44479
	278.391	0.22097		269.747	0.22454		262.291	0.22988		260.229	0.2704		246.377	0.34479		171.698	0.46323
	334.07	0.22954		323.697	0.23572		314.759	0.23739		312.275	0.28063		295.655	0.35623		206.05	0.47987
	389.748	0.23747		377.646	0.24506		367.227	0.24402		364.321	0.28937		344.934	0.36581		240.401	0.4955
	445.427	0.24486		431.596	0.2534		419.695	0.25007		416.367	0.29726		394.213	0.37424		274.752	0.51028
	501.105	0.25175		485.545	0.26086		472.163	0.25569		468.413	0.30444		443.492	0.38151		309.103	0.52366
	556.783	0.25832		539.495	0.26791		524.631	0.26111		520.459	0.31125		492.77	0.38826		343.455	0.5361
	612.462	0.26415		593.444	0.27453		577.099	0.26633		572.505	0.31783		542.049	0.39447		377.806	0.54836
	668.14	0.27067		647.394	0.28089		629.567	0.27148		624.551	0.32413		591.328	0.40054		412.157	0.56047
	723.819	0.27691		701.343	0.28714		682.035	0.2765		676.597	0.33035		640.607	0.40637		446.508	0.5717
	779.497	0.28308		755.293	0.29326		734.503	0.28157		728.643	0.33656		689.885	0.41212		480.86	0.58231
	835.176	0.2894		809.242	0.29921		786.971	0.28655		780.689	0.3427		739.164	0.41746		515.211	0.59295
	890.854	0.29565		863.192	0.30521		839.439	0.29166		832.735	0.34891		788.443	0.42291		549.562	0.60314
	946.532	0.30204		917.141	0.31113		891.907	0.29684		884.781	0.3552		837.722	0.42833		583.913	0.61301
	1002.21	0.3086		971.091	0.31723		944.375	0.30201		936.826	0.36155		887	0.4338		618.265	0.6225
	1057.89	0.31529		1025.04	0.32335		996.843	0.30737		988.872	0.36809		936.279	0.43935		652.616	0.63151
	1113.57	0.32219		1078.99	0.32944		1049.31	0.31285		1040.92	0.37478		985.558	0.4448		686.967	0.64044
	1169.25	0.32932		1132.94	0.33562		1101.78	0.31846		1092.96	0.38167		1034.84	0.45056		721.318	0.64903
	1224.92	0.33666		1186.89	0.34191		1154.25	0.32428		1145.01	0.3889		1084.12	0.45628		755.67	0.6573
	1280.6	0.34456		1240.84	0.34838		1206.72	0.33039		1197.06	0.39642		1133.39	0.4621		790.021	0.66537
	1336.28	0.35313		1294.79	0.35502		1259.18	0.33669		1249.1	0.40419		1182.67	0.46805		824.372	0.67372
	1391.96	0.36191		1348.74	0.36196		1311.65	0.34337		1301.15	0.41226		1231.95	0.47406		858.723	0.68223
	1447.64	0.37128		1402.69	0.36906		1364.12	0.35044		1353.19	0.42053		1281.23	0.48019		893.075	0.69029
	1503.32	0.38079		1456.64	0.37648		1416.59	0.35788		1405.24	0.42912		1330.51	0.48637		927.426	0.69852
	1559	0.39054		1510.59	0.38425		1469.06	0.36563		1457.29	0.43784		1379.79	0.49269		961.777	0.70624
	1614.67	0.40032		1564.54	0.3923		1521.52	0.37384		1509.33	0.44662		1429.07	0.49904		996.128	0.71343
	1670.35	0.41003		1618.48	0.40069		1573.99	0.38233		1561.38	0.45527		1478.35	0.50558		1030.48	0.72114
	1726.03	0.41931		1672.43	0.4092		1626.46	0.39112		1613.42	0.46321		1527.62	0.51193		1064.83	0.72892
	1781.71	0.42804		1726.38	0.41779		1678.93	0.40013		1665.47	0.47012		1576.9	0.51833		1099.18	0.73641
	1837.39	0.43441		1780.33	0.42646		1731.4	0.40908		1717.52	0.47561		1626.18	0.52449		1133.53	0.74397
	1893.07	0.43742		1834.28	0.43478		1783.86	0.41804		1769.56	0.47955		1675.46	0.5305		1167.88	0.75123
	1948.74	0.43843		1888.23	0.44239		1836.33	0.42668		1821.61	0.48233		1724.74	0.53629		1202.24	0.7587
	2004.42	0.43827		1942.18	0.44858		1888.8	0.43514		1873.65	0.4846		1774.02	0.54189		1236.59	0.76627
	2060.1	0.43831		1996.13	0.45278		1941.27	0.44317		1925.7	0.48699		1823.3	0.54745		1270.94	0.77389
	2115.78	0.43978		2050.08	0.45556		1993.74	0.45041		1977.74	0.48978		1872.58	0.55319		1305.29	0.78153
	2171.46	0.44274		2104.03	0.45891		2046.2	0.45693		2029.79	0.49314		1921.85	0.55901		1339.64	0.7891
	2227.14	0.44806		2157.98	0.46421		2098.67	0.46446		2081.84	0.49724		1971.13	0.56497		1373.99	0.79674
	2282.81	0.45675		2211.93	0.47144		2151.14	0.47124		2133.88	0.50209		2020.41	0.57093		1408.34	0.80462
	2338.49	0.46619		2265.88	0.47886		2203.61	0.47781		2185.93	0.50762		2069.69	0.57699		1442.69	0.81291
	2394.17	0.47137		2319.83	0.4855		2256.08	0.48417		2237.97	0.51367		2118.97	0.58321		1477.05	0.82129
	2449.85	0.47683		2373.78	0.49181		2308.54	0.49057		2290.02	0.51997		2168.25	0.58954		1511.4	0.82985
	2505.53	0.48298		2427.73	0.49847		2361.01	0.49695		2342.07	0.52618		2217.53	0.59608		1545.75	0.83871
	2561.21	0.48974		2481.68	0.50549		2413.48	0.50368		2394.11	0.53249		2266.81	0.60286		1580.1	0.84771
	2616.89	0.49688		2535.63	0.51272		2465.95	0.51068		2446.16	0.53934		2316.08	0.60995		1614.45	0.85711
	2672.56	0.50453		2589.58	0.52035		2518.42	0.51826		2498.2	0.54692		2365.36	0.61741		1648.8	0.86693
	2728.24	0.51273		2643.53	0.52862		2570.88	0.52646		2550.25	0.55503		2414.64	0.62531		1683.15	0.87725
	2783.92	0.5217		2697.47	0.53765		2623.35	0.53548		2602.3	0.56381		2463.92	0.63366		1717.5	0.8877
	2839.6	0.53167		2751.42	0.54765		2675.82	0.54544		2654.34	0.57339		2513.2	0.6427		1751.86	0.89878
	2895.28	0.54284		2805.37	0.55881		2728.29	0.55642		2706.39	0.58403		2562.48	0.65247		1786.21	0.91044
	2950.96	0.55505		2859.32	0.57117		2780.76	0.56857		2758.43	0.59571		2611.76	0.66316		1820.56	0.92261
	3006.63	0.56892		2913.27	0.58477		2833.22	0.58178		2810.48	0.60878		2661.03	0.67484		1854.91	0.93531
	3062.31	0.58386		2967.22	0.59993		2885.69	0.59644		2862.53	0.62335		2710.31	0.6877		1889.26	0.94905
	3117.99	0.60041		3021.17	0.61676		2938.16	0.61258		2914.57	0.63963		2759.59	0.70213		1923.61	0.96334
	3173.67	0.61882		3075.12	0.63576		2990.63	0.63045		2966.62	0.65794		2808.87	0.71833		1957.96	0.97874
	3229.35	0.6393		3129.07	0.65728		3043.1	0.65041		3018.66	0.67883		2858.15	0.73671		1992.31	0.99527
	3285.03	0.66263		3183.02	0.68204		3095.56	0.67298		3070.71	0.70291		2907.43	0.758		2026.67	1.01316
	3340.7	0.68961		3236.97	0.71102		3148.03	0.6989		3122.76	0.73141		2956.71	0.78302		2061.02	1.03227
	3396.38	0.72132		3290.92	0.74596		3200.5	0.72936		3174.8	0.76628		3005.99	0.81358		2095.37	1.05307
	3452.06	0.76017		3344.87	0.78955		3252.97	0.766		3226.85	0.81046		3055.26	0.85221		2129.72	1.07582
	3507.74	0.80957		3398.82	0.84633		3305.44	0.8116		3278.89	0.86889		3104.54	0.90405		2164.07	1.10093
	3563.42	0.8762		3452.77	0.92294		3357.9	0.87127		3330.94	0.94746		3153.82	0.97613		2198.42	1.12885
	3619.1	0.97688		3506.72	1.03204		3410.37	0.95424		3382.98	1.05173		3203.1	1.07556		2232.77	1.15927
	3671.3	1.20002		3550.12	1.19504		3462.84	1.09556		3434.59	1.18997		3252.38	1.18146		2267.12	1.19247
	--	--		--	--		3483.33	1.2		--	--		--	--		--	--
	--	--		--	--		--	--		0	1.2		--	--		0	1.2
	0	1.2		0	1.2		0	1.2		0.48998	1.02762		0	1.2		15.0741	1.03317
	59.1409	0.53866		64.6781	0.51193		11.8021	0.77038		52.5286	0.51995		45.9484	0.4863		19.091	0.35897
	114.819	0.43437		118.628	0.41805		64.2694	0.51976		104.574	0.42095		95.2271	0.40049		53.4422	0.31206
	170.498	0.37941		172.577	0.36695		116.737	0.426		156.62	0.36791		144.506	0.35393		87.7935	0.29299
	226.176	0.34893		226.527	0.33798		169.205	0.37415		208.666	0.3375		193.785	0.32685		122.145	0.28096
	281.854	0.33136		280.476	0.32119		221.673	0.34422		260.712	0.31982		243.063	0.3109		156.496	0.27225
	337.533	0.32081		334.426	0.31083		274.141	0.327		312.758	0.30905		292.342	0.30071		190.847	0.26507
	393.211	0.31339		388.375	0.30345		326.609	0.31648		364.804	0.30137		341.621	0.29336		225.198	0.25895
	448.89	0.30719		442.325	0.29705		379.077	0.3091		416.85	0.295		390.899	0.28669		259.55	0.25343
	504.568	0.30168		496.274	0.29116		431.545	0.30305		468.896	0.28915		440.178	0.28113		293.901	0.2484
	560.247	0.29628		550.224	0.28569		484.013	0.29741		520.942	0.28352		489.457	0.27534		328.252	0.24366
	615.925	0.29105		604.173	0.28054		536.481	0.29204		572.988	0.27824		538.736	0.27044		362.603	0.2392
	671.603	0.28623		658.123	0.27548		588.949	0.28694		625.034	0.27338		588.014	0.26572		396.955	0.23483
	727.282	0.2813		712.072	0.27062		641.417	0.28204		677.08	0.26851		637.293	0.26124		431.306	0.23052
	782.96	0.27659		766.022	0.2666		693.885	0.27735		729.126	0.26405		686.572	0.25676		465.657	0.22611
	838.639	0.27207		819.971	0.26277		746.353	0.27285		781.171	0.25981		735.851	0.25267		500.009	0.22163
	894.317	0.26771		873.921	0.2587		798.822	0.26846		833.217	0.25555		785.129	0.24881		534.36	0.21688
	949.996	0.2636		927.87	0.25484		851.29	0.26439		885.263	0.25166		834.408	0.24482		568.711	0.21175
	1005.67	0.25951		981.82	0.25096		903.758	0.26037		937.309	0.24787		883.687	0.24114		603.062	0.20648
	1061.35	0.25561		1035.77	0.24707		956.226	0.25645		989.355	0.24391		932.966	0.23741		637.414	0.20077
	1117.03	0.25181		1089.72	0.24353		1008.69	0.25272		1041.4	0.24068		982.244	0.23362		671.765	0.19517
	1172.71	0.24785		1143.67	0.23965		1061.16	0.24908		1093.45	0.23686		1031.52	0.22981		706.116	0.18935
	1228.39	0.24415		1197.62	0.23559		1113.63	0.24575		1145.49	0.23294		1080.8	0.22578		740.467	0.18313
	1284.07	0.24059		1251.57	0.23186		1166.1	0.24212		1197.54	0.22874		1130.08	0.22156		774.819	0.17662
	1339.74	0.2366		1305.52	0.22737		1218.57	0.23839		1249.58	0.22424		1179.36	0.21691		809.17	0.16994
	1395.42	0.23238		1359.47	0.223		1271.03	0.23452		1301.63	0.21973		1228.64	0.21174		843.521	0.16324
	1451.1	0.22795		1413.42	0.21798		1323.5	0.23056		1353.68	0.21466		1277.92	0.20622		877.872	0.15677
	1506.78	0.22312		1467.37	0.21244		1375.97	0.22656		1405.72	0.20922		1327.2	0.20039		912.224	0.15047
	1562.46	0.21821		1521.31	0.20668		1428.44	0.22211		1457.77	0.20322		1376.47	0.19399		946.575	0.14453
	1618.14	0.21238		1575.26	0.19996		1480.91	0.21668		1509.81	0.19667		1425.75	0.18732		980.926	0.139
	1673.82	0.20593		1629.21	0.19276		1533.37	0.21153		1561.86	0.1898		1475.03	0.18026		1015.28	0.13364
	1729.49	0.19912		1683.16	0.18533		1585.84	0.2056		1613.91	0.18228		1524.31	0.17275		1049.63	0.12874
	1785.17	0.19171		1737.11	0.17749		1638.31	0.19935		1665.95	0.17449		1573.59	0.16532		1083.98	0.12418
	1840.85	0.184		1791.06	0.16943		1690.78	0.19295		1718	0.1667		1622.87	0.1579		1118.33	0.12007
	1896.53	0.17597		1845.01	0.16262		1743.25	0.18588		1770.04	0.15914		1672.15	0.1509		1152.68	0.1162
	1952.21	0.16805		1898.96	0.1552		1795.71	0.1784		1822.09	0.15202		1721.43	0.14428		1187.03	0.11262
	2007.89	0.16018		1952.91	0.14801		1848.18	0.17085		1874.14	0.14513		1770.7	0.1379		1221.38	0.10926
	2063.56	0.15266		2006.86	0.14156		1900.65	0.16336		1926.18	0.13894		1819.98	0.13213		1255.74	0.10613
	2119.24	0.14579		2060.81	0.13551		1953.12	0.15597		1978.23	0.13299		1869.26	0.12677		1290.09	0.10321
	2174.92	0.13945		2114.76	0.12971		2005.59	0.14905		2030.27	0.12762		1918.54	0.12195		1324.44	0.10049
	2230.6	0.13377		2168.71	0.12487		2058.05	0.14266		2082.32	0.12273		1967.82	0.11741		1358.79	0.09781
	2286.28	0.12872		2222.66	0.12027		2110.52	0.13648		2134.37	0.11834		2017.1	0.1132		1393.14	0.09531
	2341.96	0.12422		2276.61	0.11694		2162.99	0.13102		2186.41	0.11409		2066.38	0.10947		1427.49	0.09299
	2397.63	0.11976		2330.56	0.11334		2215.46	0.12591		2238.46	0.11057		2115.66	0.106		1461.84	0.09062
	2453.31	0.11584		2384.51	0.10979		2267.93	0.1213		2290.5	0.10739		2164.93	0.10284		1496.19	0.0884
	2508.99	0.11209		2438.46	0.10656		2320.39	0.11703		2342.55	0.10392		2214.21	0.09966		1530.55	0.08635
	2564.67	0.10877		2492.41	0.10358		2372.86	0.11315		2394.6	0.10102		2263.49	0.09687		1564.9	0.08422
	2620.35	0.10546		2546.36	0.10057		2425.33	0.10936		2446.64	0.09783		2312.77	0.09399		1599.25	0.08219
	2676.03	0.10252		2600.3	0.09781		2477.8	0.10606		2498.69	0.09489		2362.05	0.09135		1633.6	0.08006
	2731.71	0.09971		2654.25	0.09498		2530.27	0.10284		2550.73	0.09228		2411.33	0.08876		1667.95	0.0782
	2787.38	0.09677		2708.2	0.09233		2582.73	0.10019		2602.78	0.08975		2460.61	0.08618		1702.3	0.07609
	2843.06	0.09375		2762.15	0.08958		2635.2	0.09772		2654.82	0.08701		2509.89	0.0835		1736.65	0.07384
	2898.74	0.09074		2816.1	0.08631		2687.67	0.09503		2706.87	0.08434		2559.16	0.08108		1771	0.07158
	2954.42	0.08796		2870.05	0.08381		2740.14	0.09231		2758.92	0.08153		2608.44	0.07827		1805.36	0.06902
	3010.1	0.08499		2924	0.08115		2792.61	0.08952		2810.96	0.07856		2657.72	0.07545		1839.71	0.06654
	3065.78	0.08185		2977.95	0.07723		2845.07	0.0866		2863.01	0.0754		2707	0.07259		1874.06	0.0635
	3121.45	0.07863		3031.9	0.07439		2897.54	0.08367		2915.05	0.07205		2756.28	0.06934		1908.41	0.06022
	3177.13	0.07514		3085.85	0.07063		2950.01	0.08063		2967.1	0.06848		2805.56	0.06584		1942.76	0.05694
	3232.81	0.07103		3139.8	0.06615		3002.48	0.07734		3019.15	0.06451		2854.84	0.06206		1977.11	0.05334
	3288.49	0.06636		3193.75	0.06141		3054.95	0.07404		3071.19	0.05978		2904.12	0.05774		2011.46	0.04942
	3344.17	0.06097		3247.7	0.05596		3107.41	0.07041		3123.24	0.05483		2953.39	0.05293		2045.82	0.04486
	3399.85	0.05429		3301.65	0.04952		3159.88	0.06631		3175.28	0.0492		3002.67	0.04754		2080.17	0.04019
	3455.52	0.04479		3355.6	0.04273		3212.35	0.06189		3227.33	0.04286		3051.95	0.0415		2114.52	0.03501
	3511.2	0.03142		3409.55	0.03554		3264.82	0.05654		3279.38	0.03584		3101.23	0.03488		2148.87	0.02966
	3566.88	0.02419		3463.5	0.02763		3317.29	0.04964		3331.42	0.02859		3150.51	0.02789		2183.22	0.02363
	3622.56	0.01765		3517.45	0.01993		3369.75	0.03897		3383.47	0.02119		3199.79	0.0202		2217.57	0.01731
	3678.24	0.01086		3571.4	0.01243		3422.22	0.01802		3435.51	0.01395		3249.07	0.0125		2251.92	0.01101
	3733.92	0.00506		3625.35	0.00501		3474.69	0.005		3487.56	0.00507		3298.35	0.00503		2286.27	0.00503

## Sheet: Figure 4c
Figure 4c	X-axis	Y-axis		X-axis	Y-axis		X-axis	Y-axis		X-axis	Y-axis		X-axis	Y-axis		X-axis	Y-axis	Y-axis
	C/Msi (mAh/g)	Potential (V vs Li/Li+)		C/Msi (mAh/g)	Potential (V vs Li/Li+)		C/Msi (mAh/g)	Potential (V vs Li/Li+)		C/Msi (mAh/g)	Potential (V vs Li/Li+)		C/Msi (mAh/g)	Potential (V vs Li/Li+)		Msi/A (mg/cm2)	C/A (mAh/cm2)	1st CE (%)
		0.9 mg/cm2			1.8 mg/cm2			2.4 mg/cm2			3.5 mg/cm2			3.8 mg/cm2
	0	2.81458		0	2.80288		0	2.95196		0	2.6104		0	2.23194		0.86	2.51622	82.4143
	2.63594e-07	2.78666		4.21879e-07	2.75939		4.40022e-06	2.8984		4.4454e-05	2.53174		0.00066478	2.14802		1.3	4.0602	81.5097
	5.27187e-07	2.75873		8.43758e-07	2.7159		0.000102845	2.84483		0.000265582	2.45309		0.00244	2.06412		1.8	5.23091	82.871
	3.4803e-06	2.73081		1.26564e-06	2.67241		0.000363017	2.79127		0.000575582	2.37443		0.00545	1.98026		2.4	6.98004	82.9068
	1.17247e-05	2.70289		9.48837e-06	2.62892		0.000844968	2.7377		0.00102	2.29577		0.01008	1.89647		3.5	10.9293	79.397
	2.12738e-05	2.67496		3.40852e-05	2.58543		0.00166	2.68414		0.00165	2.21711		0.01715	1.81286		3.8	12.175	80.634
	3.2675e-05	2.64704		6.48529e-05	2.54194		0.00293	2.63059		0.00246	2.13846		0.02724	1.72956
	4.52096e-05	2.61911		0.000103144	2.49845		0.00473	2.57706		0.00343	2.05981		0.03948	1.64654
	5.92263e-05	2.59119		0.000145612	2.45496		0.00689	2.52353		0.00459	1.98116		0.05294	1.56371
	7.37903e-05	2.56326		0.000196826	2.41147		0.00893	2.47001		0.00605	1.90251		0.0672	1.48101
	9.05044e-05	2.53534		0.000260449	2.36798		0.01076	2.41647		0.00784	1.82387		0.0826	1.39852
	0.000109391	2.50742		0.000338168	2.32449		0.01253	2.36294		0.00984	1.74524		0.09869	1.31616
	0.000130632	2.47949		0.000436679	2.281		0.01431	2.3094		0.01225	1.66662		0.11593	1.23403
	0.000155092	2.45157		0.000563914	2.23751		0.01612	2.25586		0.01543	1.58802		0.13486	1.15229
	0.000183005	2.42364		0.000731445	2.19402		0.018	2.20233		0.0192	1.50946		0.16212	1.07301
	0.000215358	2.39572		0.000951702	2.15053		0.02003	2.1488		0.02366	1.43092		0.19785	0.99715
	0.000252387	2.36779		0.00124	2.10704		0.02221	2.09528		0.02952	1.35249		0.24018	0.92473
	0.000294718	2.33987		0.00162	2.06355		0.02457	2.04177		0.03773	1.27426		0.28824	0.85616
	0.000342315	2.31195		0.0021	2.02006		0.02716	1.98827		0.04803	1.19628		0.33972	0.79004
	0.000397394	2.28402		0.00268	1.97657		0.02999	1.93478		0.06084	1.11868		0.39351	0.72581
	0.000458575	2.2561		0.0034	1.93309		0.03321	1.88131		0.08198	1.04315		0.4532	0.66734
	0.000526789	2.22817		0.00424	1.88961		0.03692	1.82787		0.14731	1.00556		0.51382	0.60998
	0.000601712	2.20025		0.00521	1.84613		0.04131	1.77448		0.19421	0.94254		0.58268	0.56464
	0.000685607	2.17232		0.00634	1.80265		0.04669	1.72119		0.24326	0.88107		0.64476	0.50832
	0.00077811	2.1444		0.00763	1.75918		0.05321	1.66803		0.29511	0.82195		0.70581	0.45077
	0.000879797	2.11648		0.00901	1.71571		0.06099	1.61503		0.34858	0.76427		0.77124	0.39892
	0.000991188	2.08855		0.0105	1.67225		0.07039	1.5623		0.40454	0.70908		0.84003	0.35098
	0.00111	2.06063		0.01209	1.62879		0.08138	1.50988		0.46039	0.65375		0.90973	0.30436
	0.00125	2.0327		0.01382	1.58533		0.09269	1.45752		0.51871	0.60116		0.981	0.26008
	0.00139	2.00478		0.01553	1.54187		0.10407	1.40518		0.57749	0.54897		1.05314	0.21729
	0.00156	1.97686		0.0173	1.49842		0.11602	1.35296		0.63231	0.49261		1.12757	0.17865
	0.00174	1.94893		0.0192	1.45497		0.12767	1.30068		0.68039	0.43037		1.20539	0.14732
	0.00193	1.92101		0.02111	1.41152		0.1389	1.24831		0.72928	0.36879		1.28752	0.13136
	0.00215	1.89309		0.0231	1.36808		0.15062	1.19604		0.78035	0.30899		1.37128	0.12638
	0.00238	1.86516		0.02522	1.32464		0.16406	1.1442		0.83484	0.25229		1.45515	0.12364
	0.00264	1.83724		0.02742	1.2812		0.17948	1.0929		0.89239	0.19873		1.53905	0.12163
	0.00292	1.80932		0.02976	1.23777		0.19634	1.04206		0.9549	0.15121		1.62295	0.12027
	0.00322	1.78139		0.03224	1.19436		0.21321	0.99123		1.02618	0.11811		1.70686	0.11926
	0.00355	1.75347		0.03494	1.15095		0.23086	0.94066		1.10296	0.10279		1.79077	0.11858
	0.00391	1.72555		0.03806	1.10757		0.24904	0.89027		1.18153	0.09966		1.87469	0.11818
	0.0043	1.69763		0.04194	1.06426		0.26861	0.84042		1.26018	0.09848		1.9586	0.11778
	0.00472	1.66971		0.04791	1.02118		0.28997	0.7913		1.33882	0.09728		2.04252	0.11732
	0.00518	1.64179		0.05541	0.97835		0.31206	0.74251		1.41747	0.09667		2.12643	0.11666
	0.00565	1.61387		0.06433	0.93579		0.33708	0.69516		1.49613	0.09635		2.21035	0.1161
	0.00612	1.58595		0.07507	0.89366		0.36239	0.64802		1.57478	0.09615		2.29426	0.11543
	0.0066	1.55803		0.08922	0.85256		0.38859	0.6013		1.65343	0.09583		2.37817	0.11488
	0.00711	1.53011		0.10216	0.81105		0.41675	0.55576		1.73209	0.0952		2.46208	0.11403
	0.00764	1.50219		0.11641	0.76996		0.44418	0.5098		1.81074	0.09473		2.546	0.11346
	0.0082	1.47427		0.1314	0.72915		0.47101	0.46346		1.88937	0.09442		2.62991	0.11272
	0.00878	1.44635		0.14715	0.68863		0.49701	0.41664		1.96803	0.09485		2.71382	0.11207
	0.0094	1.41843		0.16373	0.64845		0.52485	0.3709		2.04666	0.09513		2.79773	0.11157
	0.01005	1.39052		0.1809	0.60852		0.55424	0.32615		2.12532	0.09486		2.88165	0.11106
	0.01076	1.3626		0.19808	0.56859		0.58686	0.2837		2.20397	0.09479		2.96556	0.11044
	0.01154	1.33469		0.21642	0.52916		0.62183	0.24328		2.28263	0.09445		3.04948	0.1098
	0.01241	1.30678		0.2345	0.48962		0.65757	0.20345		2.36128	0.09453		3.13339	0.10913
	0.01343	1.27887		0.25245	0.45001		0.69677	0.16702		2.43994	0.09459		3.2173	0.10858
	0.01467	1.25097		0.26953	0.41003		0.74043	0.13609		2.51859	0.09424		3.30122	0.10794
	0.01627	1.2231		0.28689	0.37016		0.78942	0.11526		2.59725	0.094		3.38513	0.10746
	0.01858	1.19527		0.30486	0.33056		0.84259	0.10925		2.67591	0.09373		3.46905	0.10698
	0.0219	1.16754		0.32456	0.2918		0.89612	0.10777		2.75456	0.09403		3.55296	0.10648
	0.02487	1.13978		0.3454	0.25364		0.94966	0.10785		2.83322	0.09355		3.63688	0.10591
	0.02746	1.11198		0.36757	0.21624		1.00319	0.10799		2.91187	0.0935		3.72079	0.10543
	0.03008	1.08417		0.39139	0.17988		1.05673	0.1076		2.99053	0.09307		3.80471	0.10487
	0.0328	1.05638		0.41791	0.14546		1.11027	0.10689		3.06918	0.09352		3.88862	0.10438
	0.03569	1.02861		0.44803	0.11415		1.16383	0.10737		3.14784	0.09287		3.97253	0.10362
	0.03871	1.00085		0.48676	0.09545		1.21737	0.10713		3.22649	0.09292		4.05644	0.10317
	0.04189	0.97311		0.53006	0.09186		1.27092	0.10714		3.30515	0.09313		4.14036	0.10271
	0.04518	0.94538		0.57355	0.09136		1.32448	0.10634		3.3838	0.09326		4.22427	0.10221
	0.04866	0.91767		0.61704	0.09155		1.37799	0.10713		3.46245	0.09298		4.30818	0.10176
	0.05233	0.88999		0.66052	0.09156		1.43152	0.10676		3.54111	0.09276		4.3921	0.10138
	0.05615	0.86233		0.70401	0.09165		1.48508	0.10674		3.61977	0.09245		4.47601	0.1011
	0.06017	0.83469		0.7475	0.09156		1.53862	0.10638		3.69842	0.09268		4.55993	0.1007
	0.0643	0.80708		0.79098	0.09194		1.59217	0.10608		3.77708	0.0922		4.64384	0.10031
	0.06861	0.77949		0.83447	0.09192		1.64573	0.10574		3.85574	0.09203		4.72775	0.09983
	0.0732	0.75194		0.87796	0.09192		1.69928	0.10535		3.93439	0.0917		4.81167	0.09922
	0.07797	0.72443		0.92145	0.0921		1.75284	0.10539		4.01305	0.09169		4.89558	0.09875
	0.08304	0.69697		0.96494	0.09187		1.80638	0.1053		4.09171	0.09192		4.9795	0.09851
	0.08842	0.66957		1.00843	0.09153		1.85991	0.10466		4.17036	0.0913		5.06341	0.09814
	0.09392	0.64219		1.05192	0.09088		1.91347	0.10441		4.24902	0.09138		5.14733	0.09769
	0.09969	0.61487		1.09541	0.09107		1.96701	0.10417		4.32768	0.09131		5.23124	0.09717
	0.10551	0.58756		1.1389	0.09109		2.02056	0.10395		4.40633	0.09062		5.31516	0.097
	0.11127	0.56024		1.18239	0.0908		2.07407	0.10333		4.48498	0.09121		5.39907	0.09655
	0.11692	0.53289		1.22587	0.09062		2.12758	0.10256		4.56364	0.09106		5.48299	0.0962
	0.12238	0.50551		1.26935	0.09041		2.18113	0.10232		4.64229	0.09076		5.5669	0.09591
	0.12778	0.47811		1.31284	0.0902		2.2347	0.10171		4.72095	0.09063		5.65081	0.09558
	0.13309	0.4507		1.35633	0.08999		2.28825	0.10109		4.7996	0.0902		5.73473	0.09549
	0.13856	0.42332		1.39966	0.09031		2.34181	0.10104		4.87825	0.08965		5.81864	0.09527
	0.14411	0.39595		1.44311	0.08851		2.39536	0.0999		4.95691	0.08949		5.90255	0.09498
	0.15008	0.36867		1.48657	0.08871		2.44887	0.09958		5.03556	0.08939		5.98646	0.09483
	0.15629	0.34145		1.53001	0.08876		2.50241	0.09922		5.11422	0.08907		6.07038	0.09467
	0.16319	0.31439		1.57348	0.08816		2.55597	0.0989		5.19287	0.08824		6.1543	0.09429
	0.17059	0.28747		1.61695	0.08722		2.60953	0.09799		5.27153	0.08823		6.23821	0.09393
	0.1783	0.26063		1.66041	0.08714		2.66308	0.09739		5.35018	0.08805		6.32212	0.09398
	0.18631	0.23388		1.7039	0.08685		2.71664	0.09702		5.42884	0.08744		6.40603	0.09331
	0.19475	0.20726		1.74739	0.0867		2.77018	0.09669		5.50749	0.08698		6.48995	0.093
	0.20401	0.18092		1.79087	0.08626		2.82372	0.09635		5.58615	0.08683		6.57386	0.0923
	0.21568	0.15559		1.83436	0.08582		2.87727	0.09578		5.6648	0.08717		6.65777	0.09155
	0.23001	0.13166		1.87781	0.08584		2.93079	0.09518		5.74346	0.08663		6.74169	0.09081
	0.25428	0.11976		1.9213	0.0855		2.98431	0.09414		5.82212	0.086		6.8256	0.09073
	0.28194	0.11671		1.96479	0.08506		3.03786	0.0935		5.90077	0.08615		6.90952	0.09048
	0.30984	0.11558		2.00827	0.0849		3.09138	0.09332		5.97942	0.08578		6.99343	0.09025
	0.33775	0.11472		2.05175	0.08418		3.14494	0.09274		6.05806	0.0855		7.07735	0.09008
	0.36564	0.11471		2.09523	0.08389		3.1985	0.09167		6.13671	0.08503		7.16126	0.08938
	0.39356	0.11501		2.13868	0.08419		3.25205	0.09182		6.21536	0.08437		7.24517	0.08914
	0.42148	0.11545		2.18212	0.08561		3.3056	0.09175		6.29402	0.08457		7.32909	0.08906
	0.4494	0.1155		2.22555	0.08348		3.35916	0.0909		6.37268	0.08428		7.413	0.0887
	0.47731	0.11565		2.26904	0.083		3.41272	0.0902		6.45133	0.08392		7.49692	0.08835
	0.50521	0.11559		2.31253	0.08265		3.46628	0.08937		6.52998	0.08327		7.58083	0.08773
	0.53313	0.11612		2.35601	0.08238		3.51984	0.08911		6.60862	0.08354		7.66474	0.08713
	0.56105	0.11611		2.3995	0.08214		3.57338	0.08936		6.68727	0.08249		7.74866	0.08668
	0.58895	0.11597		2.44299	0.08185		3.62694	0.08865		6.76593	0.08215		7.83257	0.08634
	0.61686	0.11601		2.48648	0.08142		3.68049	0.08807		6.84459	0.08221		7.91648	0.08566
	0.64478	0.11602		2.52996	0.08102		3.73405	0.08771		6.92324	0.08192		8.0004	0.08514
	0.6727	0.1161		2.57344	0.0807		3.7876	0.08741		7.00188	0.0812		8.08431	0.08474
	0.70062	0.11615		2.61693	0.08065		3.84117	0.08689		7.08053	0.08102		8.16823	0.0841
	0.72851	0.11548		2.66041	0.08011		3.89472	0.08648		7.15918	0.0809		8.25214	0.08353
	0.75642	0.11566		2.7039	0.0797		3.94828	0.08576		7.23783	0.08079		8.33605	0.08287
	0.78433	0.11495		2.74738	0.0795		4.00184	0.08494		7.31648	0.07975		8.41996	0.08225
	0.81223	0.115		2.79087	0.07885		4.05541	0.08449		7.39513	0.07984		8.50388	0.08159
	0.84014	0.11491		2.83436	0.07845		4.10896	0.08404		7.47379	0.07953		8.58779	0.08087
	0.86806	0.11444		2.87784	0.07779		4.16251	0.0835		7.55244	0.07919		8.6717	0.08016
	0.89598	0.1141		2.92131	0.07759		4.21606	0.08239		7.6311	0.07841		8.75561	0.07947
	0.9239	0.11388		2.9648	0.07716		4.26961	0.08182		7.70975	0.07808		8.83952	0.07878
	0.95181	0.11316		3.00828	0.07683		4.32317	0.08241		7.7884	0.07736		8.92343	0.07793
	0.97971	0.1129		3.05177	0.07675		4.3767	0.08224		7.86706	0.07695		9.00735	0.07733
	1.00763	0.1123		3.09525	0.07594		4.43025	0.08183		7.94572	0.07649		9.09126	0.07689
	1.03549	0.11186		3.13874	0.07551		4.48381	0.08148		8.02437	0.07607		9.17517	0.07597
	1.0634	0.11138		3.18222	0.07462		4.53736	0.08125		8.10302	0.07565		9.25908	0.0754
	1.0913	0.11106		3.22571	0.07464		4.59091	0.08107		8.18168	0.0751		9.343	0.0748
	1.11922	0.11055		3.26919	0.07412		4.64446	0.08015		8.26033	0.07483		9.42691	0.07406
	1.14709	0.10972		3.31267	0.07371		4.69801	0.08007		8.33898	0.07422		9.51082	0.07334
	1.17497	0.10884		3.35616	0.07317		4.75157	0.07958		8.41764	0.07379		9.59473	0.0725
	1.20288	0.1089		3.39965	0.07325		4.80512	0.07955		8.49629	0.07348		9.67865	0.07188
	1.23071	0.10816		3.44314	0.07298		4.85864	0.07794		8.57495	0.07374		9.76256	0.07111
	1.25863	0.1075		3.48662	0.07254		4.9122	0.07716		8.6536	0.07289		9.84647	0.07014
	1.28654	0.10688		3.53011	0.07199		4.96576	0.07702		8.73225	0.07248		9.93038	0.06951
	1.31443	0.10612		3.57359	0.07143		5.01931	0.07647		8.8109	0.0717		10.0143	0.06911
	1.34234	0.10571		3.61707	0.07082		5.07287	0.07583		8.88956	0.07166		10.0982	0.06879
	1.37023	0.10512		3.66055	0.07036		5.12641	0.07514		8.96821	0.07121		10.1821	0.06855
	1.39815	0.10456		3.70403	0.06998		5.17993	0.07468		9.04686	0.07084		10.266	0.06838
	1.42602	0.10361		3.74749	0.06926		5.23347	0.07437		9.12552	0.06979		10.35	0.06825
	1.45388	0.10305		3.79096	0.06856		5.28703	0.07413		9.20417	0.06906		10.4339	0.06783
	1.48177	0.10229		3.83444	0.06805		5.34059	0.07342		9.28283	0.06851		10.5178	0.06712
	1.50969	0.10167		3.87791	0.06765		5.39414	0.07307		9.36149	0.06789		10.6017	0.0665
	1.53759	0.10115		3.9214	0.06706		5.44768	0.07252		9.44014	0.06739		10.6856	0.0661
	1.56549	0.10065		3.96489	0.0665		5.50121	0.0717		9.5188	0.06709		10.7695	0.06536
	1.59339	0.09959		4.00837	0.06593		5.55477	0.07148		9.59745	0.06644		10.8534	0.06478
	1.62129	0.09901		4.05185	0.06493		5.60834	0.07083		9.67609	0.0658		10.9374	0.06409
	1.64919	0.09824		4.09532	0.06477		5.66189	0.06976		9.75475	0.06565		11.0213	0.06374
	1.67709	0.09734		4.13878	0.06396		5.71545	0.06977		9.83341	0.06571		11.1052	0.06329
	1.705	0.09661		4.18226	0.06315		5.76902	0.06925		9.91206	0.06536		11.1891	0.06274
	1.73292	0.09586		4.22574	0.06237		5.82258	0.06854		9.99071	0.06453		11.273	0.06216
	1.76083	0.09503		4.26923	0.06166		5.87613	0.0675		10.0694	0.06389		11.3569	0.06162
	1.78871	0.09426		4.31271	0.06106		5.92969	0.0671		10.148	0.06388		11.4408	0.06091
	1.81662	0.09346		4.35619	0.0601		5.98323	0.06701		10.2267	0.06261		11.5247	0.06062
	1.8445	0.09256		4.39968	0.05963		6.03676	0.06634		10.3053	0.06235		11.6087	0.06006
	1.87239	0.09189		4.44315	0.05843		6.09032	0.06547		10.384	0.06191		11.6925	0.05824
	1.90029	0.09075		4.48662	0.05768		6.14387	0.06428		10.4626	0.0609		11.7764	0.05604
	1.9282	0.08988		4.5301	0.05694		6.19742	0.06434		10.5413	0.05974		11.8603	0.0546
	1.95608	0.08908		4.57359	0.05642		6.25096	0.06426		10.6199	0.06019		11.9443	0.05382
	1.98399	0.08809		4.61706	0.05519		6.30452	0.06317		10.6986	0.05953		12.0282	0.05286
	2.01188	0.08721		4.66054	0.05428		6.35807	0.06214		10.7772	0.05838		12.1121	0.05204
	2.03974	0.0864		4.70401	0.0531		6.41163	0.06129		10.8558	0.05667		12.196	0.05097
	2.06759	0.08561		4.7475	0.05258		6.46517	0.06074		10.9345	0.05649		12.2799	0.0501
	2.09537	0.08294		4.79098	0.05178		6.51872	0.05997		11.0131	0.05527		12.3638	0.04912
	2.12325	0.08148		4.83446	0.05065		6.57227	0.05885		11.0918	0.05487		12.4477	0.04849
	2.1511	0.08014		4.87792	0.04981		6.62582	0.05803		11.1704	0.05384		12.5316	0.04743
	2.17899	0.07892		4.92139	0.04854		6.67937	0.05686		11.249	0.05091		12.6155	0.04658
	2.20687	0.07736		4.96487	0.04773		6.7329	0.05694		11.3277	0.04955		12.6994	0.04575
	2.23477	0.07636		5.00835	0.04696		6.78646	0.05578		11.4063	0.04895		12.7834	0.04479
	2.26263	0.07468		5.05182	0.0459		6.84001	0.05476		11.485	0.04887		12.8673	0.04411
	2.2905	0.07299		5.0953	0.04487		6.89356	0.05353		11.5636	0.04731		12.9512	0.04317
	2.3184	0.07177		5.13878	0.04385		6.94711	0.05265		11.6423	0.04736		13.0351	0.04235
	2.34627	0.07013		5.18224	0.04299		7.00065	0.05113		11.7209	0.04672		13.119	0.04155
	2.37415	0.06861		5.22572	0.04211		7.0542	0.05017		11.7995	0.04358		13.2029	0.041
	2.40202	0.06683		5.26918	0.04072		7.10775	0.04904		11.8781	0.04261		13.2868	0.04014
	2.42989	0.06518		5.31267	0.04004		7.1613	0.04776		11.9568	0.0417		13.3707	0.03933
	2.45774	0.06323		5.35611	0.03834		7.21485	0.04658		12.0354	0.04073		13.4546	0.03826
	2.48561	0.0617		5.3996	0.03746		7.26839	0.04513		12.1141	0.03938		13.5386	0.03739
	2.51348	0.05987		5.44307	0.0363		7.32192	0.0437		12.1927	0.03782		13.6225	0.03624
	2.54131	0.05773		5.48655	0.03529		7.37544	0.04225		12.2714	0.03672		13.7064	0.03537
	2.56917	0.05603		5.53001	0.0338		7.42896	0.04049		12.35	0.03499		13.7903	0.03444
	2.597	0.05388		5.57348	0.03261		7.48251	0.03975		12.4287	0.03423		13.8742	0.03317
	2.6248	0.05164		5.6169	0.031		7.53603	0.03788		12.5073	0.03246		13.9581	0.03199
	2.65264	0.04954		5.66038	0.02983		7.58958	0.03648		12.5859	0.03101		14.042	0.03052
	2.68043	0.04699		5.70383	0.02823		7.64311	0.03474		12.6646	0.03028		14.1259	0.02923
	2.70826	0.04473		5.74729	0.02734		7.69665	0.03301		12.7432	0.02896		14.2098	0.02834
	2.73606	0.04247		5.79074	0.02562		7.75019	0.03158		12.8219	0.0278		14.2937	0.02717
	2.7639	0.04037		5.83419	0.02394		7.80373	0.03		12.9005	0.02615		14.3776	0.02579
	2.79169	0.0377		5.87765	0.02237		7.85724	0.02762		12.9792	0.02471		14.4615	0.02427
	2.81947	0.03502		5.92111	0.02076		7.91077	0.02557		13.0578	0.02301		14.5454	0.02262
	2.84723	0.03219		5.96458	0.01965		7.96429	0.02349		13.1364	0.02104		14.6293	0.02119
	2.87491	0.02881		6.00803	0.0178		8.01781	0.02142		13.2151	0.01926		14.7132	0.01958
	2.90269	0.0261		6.05148	0.01597		8.07134	0.01966		13.2937	0.01832		14.7971	0.01789
	2.93045	0.02312		6.09496	0.01489		8.12484	0.01732		13.3724	0.01684		14.881	0.01608
	2.95818	0.01984		6.13841	0.01308		8.17835	0.01515		13.451	0.01456		14.9649	0.01396
	2.98588	0.01657		6.18186	0.01122		8.23186	0.01284		13.5296	0.01224		15.0488	0.01164
	3.01352	0.01281		6.22528	0.00887		8.28536	0.01043		13.6082	0.00989		15.1327	0.00941
	3.04082	0.0071		6.26875	0.00761		8.33885	0.00783		13.6868	0.00767		15.2166	0.00725
	3.06848	0.00475		6.31215	0.00495		8.39228	0.00498		13.7654	0.00498		15.3004	0.00501
	2.4675e-10	0.02102		1.49126e-06	0.0295		1.52739e-06	0.03076		2.92085e-06	0.03229		1.1868e-08	0.01599
	0.00086254	0.03623		0.00276	0.05742		0.00969	0.0654		0.02402	0.08108		0.02828	0.06985
	0.00352	0.05123		0.01142	0.08409		0.0344	0.0918		0.07171	0.10986		0.08473	0.09737
	0.00826	0.0657		0.02655	0.10767		0.06564	0.11045		0.12467	0.12798		0.14536	0.11472
	0.01479	0.07946		0.04752	0.12629		0.09907	0.1249		0.17893	0.14186		0.20687	0.12871
	0.02295	0.09233		0.07105	0.14162		0.13336	0.13719		0.23377	0.15325		0.26876	0.14088
	0.03223	0.10442		0.09572	0.15507		0.16802	0.1484		0.28878	0.16377		0.33086	0.15195
	0.0425	0.11568		0.12156	0.16611		0.20302	0.1585		0.34409	0.17253		0.3931	0.16225
	0.05362	0.1261		0.14753	0.17681		0.23817	0.16807		0.39942	0.18125		0.45546	0.17173
	0.06504	0.13613		0.17398	0.1863		0.27355	0.17668		0.45492	0.18869		0.51795	0.18039
	0.07698	0.14558		0.20082	0.19463		0.309	0.18508		0.51044	0.19605		0.58052	0.18836
	0.08891	0.15507		0.22785	0.2023		0.34464	0.19261		0.56609	0.20237		0.64318	0.19567
	0.10123	0.16403		0.25506	0.20928		0.38031	0.19994		0.62177	0.20839		0.70595	0.20183
	0.11402	0.17229		0.28231	0.21604		0.41617	0.20636		0.67747	0.2141		0.76877	0.20755
	0.12741	0.17954		0.30966	0.2224		0.45199	0.213		0.73325	0.2192		0.83158	0.21344
	0.14072	0.18695		0.33725	0.22773		0.48793	0.21882		0.78899	0.2246		0.89448	0.21824
	0.15427	0.19392		0.36496	0.23244		0.52402	0.22377		0.84482	0.22908		0.95739	0.22288
	0.16808	0.20035		0.39275	0.23658		0.56013	0.22855		0.90068	0.23311		1.02032	0.22719
	0.18199	0.20657		0.42051	0.24092		0.59626	0.23308		0.95652	0.23741		1.08327	0.23137
	0.19613	0.21226		0.44834	0.24488		0.6324	0.23753		1.01241	0.24091		1.14623	0.23522
	0.21045	0.2175		0.47619	0.24852		0.66864	0.24107		1.0683	0.24454		1.20921	0.23882
	0.22484	0.22247		0.50413	0.25158		0.7048	0.24542		1.12422	0.2477		1.2722	0.24221
	0.23949	0.22665		0.53207	0.25462		0.74109	0.24859		1.18014	0.25064		1.33522	0.24484
	0.25397	0.23134		0.55995	0.25801		0.77731	0.25219		1.23609	0.25327		1.39819	0.24863
	0.26875	0.23509		0.58788	0.26114		0.81359	0.25555		1.292	0.25651		1.4612	0.25144
	0.28353	0.2388		0.61585	0.2639		0.84989	0.25861		1.34792	0.25959		1.52423	0.25394
	0.29831	0.24251		0.64383	0.26631		0.88616	0.26181		1.40385	0.26239		1.58721	0.25762
	0.31323	0.24563		0.67182	0.26873		0.92247	0.26472		1.45981	0.26464		1.65021	0.2607
	0.32801	0.24934		0.6998	0.27114		0.95883	0.26702		1.51577	0.26694		1.71324	0.26335
	0.34293	0.25247		0.7278	0.27364		0.99513	0.26991		1.57173	0.26905		1.7763	0.26502
	0.3578	0.25579		0.75577	0.27628		1.03145	0.27276		1.62766	0.27199		1.83934	0.26725
	0.37281	0.25847		0.7838	0.2784		1.06779	0.27511		1.68361	0.27458		1.90238	0.26926
	0.38766	0.26184		0.81178	0.28095		1.10411	0.27788		1.73958	0.27633		1.96542	0.27163
	0.40268	0.26446		0.8398	0.28319		1.14043	0.28058		1.79554	0.27867		2.02847	0.27324
	0.4177	0.26705		0.86781	0.28544		1.17678	0.28291		1.85148	0.28128		2.09152	0.27541
	0.43271	0.26964		0.89582	0.28761		1.21311	0.28533		1.90745	0.2833		2.15456	0.27755
	0.44767	0.27253		0.92385	0.28962		1.24947	0.28755		1.96342	0.28547		2.2176	0.27975
	0.46263	0.27511		0.95187	0.29176		1.28585	0.28948		2.01937	0.28794		2.28065	0.28189
	0.47767	0.27746		0.97992	0.2935		1.3222	0.29169		2.07536	0.28949		2.3437	0.2839
	0.49271	0.27988		1.00794	0.29575		1.35857	0.29369		2.13133	0.29137		2.40674	0.28601
	0.50771	0.28259		1.03597	0.29769		1.39489	0.29625		2.1873	0.29351		2.46979	0.28802
	0.52278	0.28488		1.06402	0.29951		1.43126	0.2982		2.24327	0.29541		2.53284	0.29004
	0.53784	0.28718		1.09202	0.30182		1.4676	0.3007		2.29924	0.29742		2.59589	0.29213
	0.55287	0.28977		1.12007	0.30351		1.50397	0.3028		2.3552	0.29964		2.65894	0.29409
	0.56789	0.29228		1.1481	0.30553		1.54034	0.30476		2.41118	0.30146		2.72199	0.29612
	0.58294	0.29465		1.17612	0.30764		1.57668	0.30724		2.46715	0.30324		2.78504	0.29797
	0.598	0.29695		1.20415	0.30963		1.61302	0.30977		2.52312	0.30503		2.84809	0.29999
	0.61307	0.29924		1.23219	0.31156		1.6494	0.31151		2.57907	0.30743		2.91114	0.30189
	0.62814	0.30153		1.26026	0.31291		1.68576	0.31339		2.63505	0.30922		2.97419	0.30379
	0.6432	0.30383		1.28825	0.31517		1.7221	0.31596		2.69102	0.31114		3.03725	0.30559
	0.65823	0.30632		1.31626	0.31739		1.75848	0.31787		2.74701	0.31273		3.1003	0.30737
	0.67326	0.30856		1.3443	0.31939		1.79484	0.31996		2.80294	0.31539		3.16336	0.30933
	0.68833	0.3108		1.37233	0.32134		1.83122	0.32187		2.85891	0.31732		3.22641	0.31108
	0.70337	0.31321		1.40037	0.323		1.8676	0.32377		2.91488	0.31931		3.28946	0.31311
	0.71839	0.31559		1.42837	0.32542		1.90396	0.32599		2.97085	0.32134		3.35251	0.31514
	0.73346	0.31788		1.45642	0.32709		1.94033	0.32792		3.02683	0.32304		3.41556	0.31702
	0.74855	0.32		1.48446	0.32903		1.97672	0.32975		3.0828	0.32505		3.47862	0.31887
	0.76356	0.32251		1.51248	0.33127		2.0131	0.33145		3.13876	0.32738		3.54167	0.3207
	0.77858	0.32491		1.54053	0.33294		2.04947	0.33353		3.19474	0.32909		3.60472	0.32255
	0.79365	0.32706		1.56857	0.33485		2.08582	0.33579		3.25071	0.33124		3.66777	0.32459
	0.80876	0.32908		1.59659	0.33693		2.1222	0.3375		3.30669	0.33279		3.73083	0.32638
	0.82379	0.33165		1.62457	0.33946		2.15856	0.33969		3.36267	0.33465		3.79388	0.32839
	0.83885	0.33395		1.65251	0.34238		2.19494	0.34164		3.41865	0.33624		3.85693	0.33013
	0.85396	0.33595		1.68046	0.34535		2.23131	0.3436		3.47462	0.33836		3.91999	0.3321
	0.86901	0.33832		1.70846	0.34759		2.26765	0.34616		3.53058	0.34034		3.98304	0.33402
	0.88403	0.34084		1.7364	0.35043		2.30404	0.34781		3.58654	0.3426		4.04608	0.33628
	0.8991	0.34314		1.76446	0.35197		2.34042	0.34961		3.64251	0.34462		4.10912	0.33834
	0.91412	0.34564		1.79249	0.35402		2.37678	0.35183		3.69847	0.34694		4.17217	0.34044
	0.92917	0.34803		1.82059	0.35404		2.41315	0.35382		3.75444	0.34887		4.23522	0.34253
	0.9442	0.35062		1.84867	0.35524		2.44947	0.35653		3.81043	0.35042		4.29827	0.34447
	0.95926	0.35292		1.87671	0.35709		2.48584	0.35849		3.86638	0.35269		4.36133	0.34624
	0.97433	0.35522		1.90476	0.35885		2.5222	0.36068		3.92234	0.35505		4.42438	0.34794
	0.9893	0.35805		1.93277	0.36098		2.55858	0.36222		3.97831	0.35684		4.48743	0.34994
	1.00436	0.36041		1.96077	0.36338		2.5949	0.36485		4.03428	0.35876		4.55048	0.35203
	1.01942	0.3627		1.9888	0.36546		2.63126	0.36693		4.09023	0.36123		4.61353	0.35399
	1.03439	0.3656		2.01679	0.36791		2.66763	0.36899		4.14621	0.36308		4.67657	0.35622
	1.04945	0.36792		2.04482	0.36995		2.70399	0.37121		4.20217	0.36525		4.73962	0.35834
	1.06441	0.37079		2.07279	0.37257		2.74035	0.37337		4.25812	0.36773		4.80266	0.36047
	1.07944	0.3733		2.1008	0.37475		2.77672	0.37536		4.31409	0.36975		4.8657	0.36265
	1.09439	0.37613		2.12884	0.37672		2.81303	0.37818		4.37005	0.37205		4.92875	0.36487
	1.10939	0.37876		2.15683	0.37924		2.84939	0.3804		4.42602	0.37403		4.99179	0.36714
	1.12439	0.38141		2.18482	0.38179		2.88575	0.38271		4.48197	0.37641		5.05483	0.36932
	1.13935	0.38405		2.21283	0.38403		2.9221	0.38502		4.53793	0.37874		5.11787	0.37174
	1.15437	0.38658		2.24085	0.38628		2.95847	0.38692		4.59389	0.38101		5.1809	0.37404
	1.16932	0.38953		2.26883	0.38891		2.9948	0.38939		4.64984	0.38338		5.24395	0.3763
	1.18435	0.39213		2.29684	0.39116		3.03115	0.3915		4.70579	0.38601		5.30698	0.37868
	1.19928	0.39516		2.32482	0.39372		3.06746	0.3943		4.76173	0.38864		5.36995	0.3825
	1.21421	0.3979		2.35281	0.39617		3.1038	0.39686		4.8177	0.39074		5.43293	0.38602
	1.22917	0.40079		2.38079	0.39873		3.14016	0.39912		4.87365	0.39292		5.49594	0.38891
	1.2441	0.40368		2.4088	0.40097		3.1765	0.40161		4.92958	0.39583		5.55897	0.39151
	1.2591	0.40625		2.43677	0.40379		3.21287	0.40364		4.98555	0.39768		5.622	0.39406
	1.27404	0.40916		2.46477	0.40606		3.24918	0.40648		5.0415	0.40007		5.68506	0.39545
	1.28909	0.41151		2.49276	0.40861		3.28549	0.40919		5.09744	0.40286		5.74812	0.39709
	1.30399	0.41465		2.52075	0.41116		3.32184	0.4112		5.15339	0.40534		5.81117	0.39915
	1.31895	0.41744		2.54874	0.41371		3.35815	0.41413		5.20933	0.40815		5.87421	0.40143
	1.33397	0.41998		2.57672	0.41626		3.3945	0.41647		5.26528	0.41048		5.93725	0.4038
	1.34891	0.42302		2.60471	0.41881		3.43086	0.41871		5.32125	0.4125		6.00029	0.40615
	1.3639	0.42565		2.6327	0.42136		3.4672	0.42127		5.37719	0.41528		6.06331	0.40881
	1.37886	0.42849		2.66069	0.42385		3.50355	0.42353		5.43315	0.41746		6.1263	0.41219
	1.3939	0.43087		2.68866	0.42641		3.53988	0.42615		5.48908	0.42039		6.18932	0.41503
	1.40891	0.43339		2.71662	0.42932		3.57621	0.42865		5.54505	0.42243		6.25234	0.41775
	1.42404	0.43526		2.74464	0.43156		3.61256	0.43102		5.60099	0.42503		6.31537	0.42034
	1.43915	0.43723		2.7726	0.43438		3.64887	0.43401		5.65694	0.42766		6.37842	0.42224
	1.45427	0.43908		2.80064	0.43623		3.68523	0.43607		5.71288	0.4303		6.44148	0.42389
	1.46928	0.44165		2.82864	0.43861		3.72161	0.43799		5.76884	0.43262		6.5045	0.42659
	1.48434	0.44397		2.85662	0.44112		3.75795	0.44048		5.82477	0.43534		6.56755	0.42865
	1.4993	0.44686		2.88462	0.4434		3.79433	0.4422		5.88071	0.43801		6.6306	0.43041
	1.51415	0.44984		2.91264	0.44564		3.83068	0.44454		5.93666	0.44028		6.69364	0.43277
	1.52913	0.45263		2.94065	0.44789		3.86707	0.44626		5.99261	0.44283		6.75669	0.43467
	1.54415	0.45523		2.96869	0.44983		3.90342	0.44867		6.04857	0.44516		6.81974	0.43664
	1.55915	0.45789		2.99662	0.45287		3.93979	0.45071		6.10453	0.44748		6.88279	0.4386
	1.57409	0.46083		3.02465	0.45493		3.97613	0.45319		6.1605	0.44955		6.94584	0.44069
	1.58917	0.46301		3.05264	0.45748		4.01247	0.45546		6.21644	0.45233		7.00888	0.44293
	1.60412	0.46566		3.08066	0.45972		4.04881	0.45801		6.27241	0.45418		7.07192	0.44525
	1.61913	0.46819		3.10863	0.46239		4.08518	0.46021		6.32834	0.45696		7.13495	0.44774
	1.63418	0.47052		3.13665	0.46452		4.12154	0.46243		6.3843	0.45912		7.19799	0.4501
	1.64915	0.47337		3.16462	0.46729		4.15791	0.46448		6.44019	0.46262		7.26102	0.45251
	1.66422	0.47567		3.19265	0.46931		4.19427	0.46657		6.49613	0.46529		7.32406	0.45484
	1.67923	0.47805		3.22066	0.47155		4.23063	0.46879		6.55209	0.4673		7.3871	0.45705
	1.69425	0.48059		3.24867	0.4738		4.26701	0.47046		6.60803	0.46991		7.45014	0.4594
	1.70922	0.48344		3.27668	0.47605		4.30333	0.4732		6.66396	0.47242		7.51317	0.46176
	1.72424	0.48597		3.30468	0.47843		4.3397	0.47516		6.71993	0.47424		7.57622	0.46396
	1.73923	0.48863		3.3327	0.48053		4.37605	0.4775		6.77587	0.4769		7.63926	0.46625
	1.75427	0.49104		3.36071	0.48278		4.4124	0.47998		6.83184	0.47888		7.70231	0.46816
	1.76921	0.49405		3.38871	0.48509		4.44875	0.4823		6.8878	0.48124		7.76536	0.47005
	1.7842	0.49641		3.41672	0.48727		4.48512	0.48434		6.94375	0.48351		7.82841	0.47205
	1.79916	0.49929		3.44475	0.48932		4.52148	0.48656		6.99973	0.48537		7.89146	0.47415
	1.81409	0.50237		3.47277	0.49148		4.55782	0.48901		7.05569	0.4876		7.95448	0.47694
	1.8289	0.50566		3.50076	0.49386		4.59419	0.491		7.11165	0.48992		8.01753	0.47878
	1.84391	0.50833		3.52879	0.49594		4.63053	0.49353		7.16762	0.49202		8.08058	0.48079
	1.85883	0.51146		3.55679	0.49831		4.66687	0.49606		7.22358	0.49402		8.14361	0.48338
	1.87366	0.51493		3.58479	0.50074		4.70324	0.49804		7.27953	0.49649		8.20666	0.48514
	1.88849	0.51841		3.61279	0.50306		4.73961	0.5002		7.3355	0.49861		8.26971	0.48727
	1.9032	0.52229		3.64079	0.50553		4.77596	0.5024		7.39146	0.50082		8.33275	0.48939
	1.91796	0.52596		3.66876	0.50808		4.8123	0.50494		7.44743	0.50295		8.3958	0.49122
	1.9327	0.52971		3.69676	0.51037		4.84866	0.50717		7.50339	0.50514		8.45885	0.49329
	1.94748	0.53342		3.72472	0.51318		4.88497	0.50989		7.55936	0.50729		8.5219	0.49535
	1.96212	0.53766		3.75267	0.51603		4.92131	0.51193		7.61531	0.50961		8.58494	0.49747
	1.97673	0.542		3.78065	0.51851		4.95763	0.51475		7.67126	0.51224		8.64799	0.49958
	1.99135	0.54626		3.80862	0.52123		4.99397	0.51733		7.72721	0.51457		8.71103	0.50188
	2.00586	0.55094		3.83659	0.52399		5.03031	0.51989		7.78315	0.51719		8.77407	0.50412
	2.02023	0.55601		3.8645	0.52726		5.06665	0.52246		7.83911	0.51939		8.8371	0.50654
	2.03472	0.56064		3.89242	0.53037		5.10294	0.52563		7.89506	0.52184		8.9001	0.50979
	2.04893	0.56613		3.92036	0.53348		5.13923	0.5288		7.95101	0.52447		8.96309	0.51319
	2.06321	0.57137		3.94825	0.53691		5.17552	0.5319		8.00695	0.52706		9.0261	0.51619
	2.0774	0.57689		3.97615	0.54033		5.21183	0.53481		8.06288	0.52994		9.08912	0.51893
	2.09156	0.58245		4.00402	0.54385		5.24812	0.53802		8.11882	0.53273		9.15217	0.52093
	2.10556	0.58847		4.0319	0.54724		5.28441	0.54119		8.17476	0.5353		9.21521	0.52333
	2.11954	0.59451		4.05967	0.55154		5.32066	0.54474		8.23065	0.53885		9.27823	0.52603
	2.13356	0.60048		4.08745	0.55581		5.35692	0.54815		8.28659	0.54171		9.34123	0.52907
	2.14735	0.60696		4.11521	0.56013		5.3931	0.55219		8.34251	0.54466		9.40418	0.53308
	2.16119	0.61333		4.14298	0.56441		5.42929	0.55602		8.3984	0.54821		9.4671	0.53755
	2.17471	0.62034		4.17082	0.56817		5.46551	0.55969		8.45429	0.55171		9.53007	0.54145
	2.18835	0.62714		4.19848	0.57317		5.50176	0.5632		8.51018	0.55532		9.59304	0.54511
	2.20163	0.6346		4.22618	0.57792		5.53792	0.56762		8.56607	0.55894		9.65598	0.54936
	2.21467	0.64248		4.25383	0.58296		5.57392	0.5729		8.62195	0.56274		9.71886	0.55431
	2.22794	0.64997		4.28153	0.58771		5.61011	0.57708		8.67783	0.56638		9.78185	0.55766
	2.24092	0.65797		4.30918	0.59272		5.64622	0.58179		8.73367	0.57071		9.84481	0.56164
	2.2538	0.6661		4.33672	0.59827		5.68238	0.58614		8.78952	0.57491		9.90776	0.56564
	2.26655	0.67444		4.3642	0.60414		5.71835	0.59195		8.84535	0.57936		9.9707	0.56991
	2.27901	0.68323		4.3918	0.60945		5.75435	0.59743		8.90117	0.58385		10.0336	0.57451
	2.29122	0.69234		4.41916	0.61589		5.79045	0.60236		8.957	0.58834		10.0966	0.57833
	2.30336	0.70156		4.44664	0.62176		5.8264	0.6082		9.01278	0.59328		10.1595	0.58202
	2.31527	0.71107		4.474	0.62813		5.86236	0.61398		9.06859	0.59793		10.2224	0.58701
	2.32673	0.72107		4.50121	0.63514		5.8984	0.6192		9.12431	0.60363		10.2853	0.5922
	2.33808	0.73122		4.52853	0.64171		5.93434	0.62503		9.18008	0.60874		10.3482	0.59735
	2.34901	0.74181		4.55568	0.64896		5.97011	0.63183		9.2358	0.61443		10.411	0.60295
	2.35968	0.7527		4.58279	0.65632		6.00581	0.639		9.29148	0.62044		10.4738	0.60871
	2.37009	0.76384		4.60981	0.66405		6.04152	0.64622		9.34719	0.62615		10.5366	0.61458
	2.38027	0.77518		4.63686	0.67169		6.07714	0.6538		9.40283	0.63252		10.5994	0.62084
	2.38995	0.78696		4.66376	0.67982		6.11271	0.66158		9.45842	0.63933		10.6621	0.62784
	2.39923	0.79906		4.69034	0.68896		6.1483	0.66933		9.51402	0.64603		10.7248	0.63493
	2.40831	0.8113		4.71701	0.69781		6.18392	0.67692		9.5696	0.65288		10.7874	0.64235
	2.41686	0.82392		4.74358	0.70695		6.21934	0.68542		9.62512	0.6603		10.85	0.65004
	2.42511	0.83674		4.76986	0.7169		6.25478	0.69383		9.68063	0.66764		10.9127	0.65743
	2.43289	0.84985		4.79608	0.72698		6.29018	0.70241		9.73605	0.67566		10.9752	0.66545
	2.44026	0.86319		4.82192	0.73792		6.32534	0.71192		9.79139	0.68428		11.0378	0.67368
	2.44728	0.87672		4.8475	0.7495		6.36033	0.72206		9.84664	0.69342		11.1003	0.68223
	2.45402	0.89039		4.87293	0.76144		6.39524	0.73248		9.90194	0.70233		11.1627	0.69119
	2.46041	0.90423		4.89809	0.77396		6.43011	0.74301		9.95702	0.71244		11.225	0.70129
	2.46636	0.91827		4.92288	0.78721		6.46457	0.75482		10.0121	0.72253		11.2873	0.7114
	2.47199	0.93244		4.94726	0.80119		6.4989	0.767		10.067	0.73382		11.3493	0.72255
	2.47731	0.94672		4.97108	0.8161		6.53294	0.77993		10.1215	0.74638		11.4113	0.73414
	2.48232	0.96112		4.99427	0.83198		6.56623	0.79464		10.176	0.75926		11.4732	0.74658
	2.48704	0.97562		5.01693	0.8486		6.5996	0.80922		10.2303	0.77301		11.5348	0.7599
	2.49147	0.99021		5.03889	0.86614		6.63226	0.82535		10.2844	0.78742		11.5963	0.77411
	2.49553	1.0049		5.06004	0.88465		6.66407	0.8431		10.3381	0.80353		11.6578	0.78834
	2.49935	1.01966		5.0804	0.90401		6.69522	0.86197		10.3911	0.82156		11.719	0.8035
	2.5029	1.03449		5.09966	0.92448		6.72573	0.88187		10.4438	0.8405		11.7798	0.82037
	2.50624	1.04936		5.11784	0.9459		6.75541	0.903		10.496	0.86073		11.8399	0.83932
	2.50923	1.06431		5.13475	0.96835		6.78357	0.9261		10.5471	0.88373		11.8993	0.86055
	2.51205	1.07929		5.1505	0.99162		6.80782	0.95321		10.5975	0.90821		11.9579	0.88405
	2.51466	1.09431		5.16509	1.01564		6.83165	0.98076		10.6467	0.93478		12.0153	0.91018
	2.51706	1.10937		5.17811	1.04054		6.85509	1.00865		10.6945	0.96409		12.0712	0.93936
	2.51935	1.12444		5.18975	1.06612		6.87718	1.0376		10.7405	0.99599		12.1251	0.97205
	2.52148	1.13954		5.19991	1.09232		6.8972	1.06803		10.7844	1.03073		12.1765	1.00866
	2.52347	1.15465		5.20898	1.11891		6.91496	1.09983		10.8257	1.06849		12.2244	1.04965
	2.52537	1.16978		5.21709	1.14582		6.93085	1.13261		10.8636	1.10971		12.2676	1.09551
	2.52718	1.18492		5.22438	1.17296		6.94514	1.16611		10.8981	1.15382		12.3054	1.14603
	2.52888	1.20007		5.23091	1.20029		6.95776	1.20028		10.9293	1.20028		12.338	1.20001

[truncated: 40 more sheets: Figure 4d, Figure 4f, Figure 5a, Figure 5b, Figure 5c, Figure 5f, Figure 5h, Supplementary Figure 2a, Supplementary Figure 2b, Supplementary Figure 2c, Supplementary Figure 5b, Supplementary Figure 7, Supplementary Figure 8, Supplementary Figure 11, Supplementary Figure 12, Supplementary Figure 14a, Supplementary Figure 14b, Supplementary Figure 15a, Supplementary Figure 15b, Supplementary Figure 15c …]
